# Supplementary material for: Incorporating qualitative research methods into the monitoring and evaluation of neglected tropical disease programmes: a scoping literature review
Source: Int Health. 2021 Oct 6;13(6):504–13. doi: 10.1093/inthealth/ihab059 (PMC8643435; doi:10.1093/inthealth/ihab059)
Supplement: ihab059_Supplemental_Files [file ihab059_supplemental_files.zip]

Archive with 2 entries (2 files):
- supplemental 1 _ Baker et al 2021.xlsx
- supplemental 2 _ Baker et al 2021.xlsx
