# Supplementary material for: Incorporating qualitative research methods into the monitoring and evaluation of neglected tropical disease programmes: a scoping literature review
Source: Int Health. 2021 Oct 6;13(6):504–13. doi: 10.1093/inthealth/ihab059 (PMC8643435; doi:10.1093/inthealth/ihab059)
Supplement: ihab059_Supplemental_Files [file ihab059_supplemental_files.zip › supplemental 1 _ Baker et al 2021.xlsx]

## Sheet: Sheet1
	Desk Review – rapid qualitative methods (RTI NTD dSIF)
	Number			Backgound				Methods		Financial and Human Resources Required			Method Quality			Sources
		Citation	Disease	Country(ies)	Context	Overview of the Program	Trigger		Kind of Qualitative tool used	Human Resources	Cost	Time	Quality and Relevance of Results	Integration of Results	Limitations
	1	Adeneye AK, Akinwale OP et al. (2007) Socio-cultural aspects of mass delivery of praziquantel in schistosomiasis control: The Abeokuta experience. Research in Social and Administrative Pharmacy 3: 183-198.	Schisto	Nigeria	Describe the sociocultural factors that influence the distribution process of praziquntel	Schisto programme is undersway, but need to understand socio-cultural factors was perceived.	none detected	FGD with adult males and females (separately) , M/F adolscents (13-19 yrs) and M/F children (5-12 yrs); IDIs with drug distributors and community / opinion leaders in 6 hyperendemic communities. FGD and IDI were held before and after the MDA.	IDI, FGD			study conducted between Nov 2001 and July 2002	Results on knowledge; treatment seeking behaviour; how to reduce / avoid risk of schisto infection; belief in the effectiveness of the drug; comments from the distributors' (teachers and community) perspective; preferred time for treatment; finding non-schooled youth for treatment	N/A - exploratory study - they did recommend: "to optimie the success of future programs, it is of necessity to take cognizance of the following: the community owensrhip of the pgroam; incentive; need for self-help initiative from the people to alleviate their problems; need for people to be educated and encouraged toseek treatment on an annual basis and continue taking preventive measures agains…	N/A - too bad they didn't discuss more about how they interviewd children in the FGd.
	2	Ames HMR, Zuske M, King JD, Steinmann P, Bosch-Capblanch X. (2019) Chapter Six - Community and Drug Distributor Perceptions and Experiences of Mass Drug Administration for the Elimination of Lymphatic Filariasis: A Rapid Review of Qualitative Research. Advances in Parasitology 103: 117-144.	LF	multiple countries			IDA guideline review committee	Qualitative lit review	N/A	Low - desk based review	Low	2-3 months?	interesting as they go through the qualitative papers that have been done on LF and also include some from other non-NTD programmes	N/A	N/A
	3	Baaba da-Costa Vroom F, Aryeetey R et al (2015) Data reporting constraints for the lymphatic filariasis mass drug administration activities in two districts in Ghana: A qualitative study. SAGE Open Medicine 3.	LF	Ghana		two districts in Ghana - MDA began in 2002 in one district and in 2001 in the other	little evidence exists as to why there is poor routine data quality	exploratory study that employed two qualitative data collection techniques. Study was conducted as part of a larger study whose objective is to determine the feasibility of mobile phone technology for reporting LF treatment coverage.	FGD and IDI	low - small numbers	low	short	Results showed poor numeracy skills amongst volunteers, diffcult physical access to communities; high supervisor workload; poor adherence to reporting deadlines, diffiulty in reaching communities within allocated timeand untimely release of programme funds. Some difficulty calculating sums and indequate motivation	N/A - exploratory. Authors make some suggestions about possible remedies to poor DQ including better motivation for CDDs and integrated healthcare delivery approach - reform necessary to give volunteers a wage.	N/A
	4	Banerjee S, Bandyopadhyay K, Khan MF, Akkilagunta S, Selvaraj K, Tripathy JP, et al. Coverage of mass drug administration for elimination of lymphatic filariasis in urban Nagpur, Central India: A mixed method study. J Family Med Prim Care 2019;8:3009-14.	LF	India	Mixed methods to study MDA coverage in urban area	Persistent coverage - compliance gap in India. Need to identify reasons for noncompliance in a slum area (urban)	New GoI initiative to include Ivermectin with DA.	Mixed-method study design comprising of quantitative assessment of MDA coverage (1096 participants out of 240 households), followed by qualitative method to explore the reasons of non-compliance was used in selected slum areas of Nagpur city; also included a spot observation of non-consumed medicines. IDIs were done for those who did not consume the medicines. Sample size based on saturation (n=1…	IDI and spot observation of non-consumed medicines	for qualitative part, likely low cost	minimal	minimal - they only included 12 IDIs	very low effective coverage; 12% coverage compliance gap calculated (this is a new measure) "For better understanding of beneficiaries’ perspectives about non‑consumption of drugs, IDIs were done which revealed the following themes: No repeat visit to houses, fear of side effects, too many tablets, poor understanding about the need of such campaign, lack of trust on existing public health system …	N/A - this was an exploratory study. They did recommend: "The result of this study entails for more urban specific drug delivery strategies like scheduling the home visits as per convenience of the majority of beneficiaries. "	Healthcare perspective was not included.
	5	Biritwum N-K, Garshong B, Alomatu B, de Souza DK, Gyapong M, Kyelem D (2017) Improving drug delivery strategies for lymphatic filariasis elimination in urban areas in Ghana. PLoS Negl Trop Dis 11(5): e0005619. https://doi.org/ 10.1371/journal.pntd.0005619	LF	Ghana	experimental, exploratory study	treatment started in 2006, however persistent low coverage	urban MDAs are difficult to carry out	40 IDIs and 4 FGDs per district and HH survey; 3 phase study: pre-intervention, intervention and post-intervention; 2 intervention districts and one control district	IDI, FGD	relatively high, n=600+ for the HH survey (x2 rounds) + interviewers, transcription, analysis		16 mos total study	knowledge; risk perception; MDA information source; information from providers; information about CDDs (professionalism); difficulties reaching higher SES communities;	recommendations were made for the MDA: complete list in Table 16 (socmob; selection of CDDs; definition of community; MDA process; AE; feedback; extend # of days for MDA	funding was the biggest limitation as such only a few interventions were done; commitment in one district was missing; NID schedule too close to MDA	IDI; FGD; HH tools included with the paper
	6	Brieger WR, Otusanya SA et al. (2002) Factors associated with coverage in community-directed treatment with ivermectin for onchocerciasis control in Oyo State, Nigeria. Trop Med Int Health 7(1):11-18	Oncho	Nigeria	Introduction of CDTI in for local government areas	need to provide insights into the CDTI programme so that it can be sustained for the minimum 15 year timeline	introduction of CDTI and launch of an APOC grant	Aim of the project was to document possible indicators of program sustainability, and coverage through mixed methods approach; coverage surveys and IDIs with village leaders and CDDs; one male and one female FGD were held in each cluster; IDIs were also held with FLHW	IDI, FGD	likely very high. N=9330 in the survey.			Qualitative results used to explain the survey results; explained the refusals and perceptions of AE; role of CDD in motivating people to take the medicines; identified programmatic and communications problems as well; not enough pills for the indigenous (?); Women were not allowed to join the meetings; issues with people who are illiterate; comparison of findings between low and high coverage vi…	N/A - this was an exploratory study.	N/A
	7	Boyd A, Won KY, Mclintock SK, et al (2010) A Community-Based Study of Factors Associated with Continuing Transmission of Lymphatic Filariasis in Leogane, Haiti. PLoS Negl Trop Dis 4(3): e640.	LF	Haiti	parasitological / HH survey / entomological study	7 rounds of MDA, infection levels have dropped but transmission continues; study explores why?	why transmission hasn't stopped?	GIS mapping for sampling; HH survey; antigen /antibody testing; mf for antigen+	Mapping	likely high due to lab work			identified characteristics of the SNC; infecton rate was higher in noncompliant individuals; #1 reason people didn't take the pills was "don't know"; spatial analysis showed clustering of antibody positives	N/A	N/A	STROBE checklist included
	8	Brooker SJ, Mwandawiro CS et al (2015) Interuppting transmission of soil-transmitted helminths: a study protocol for cluster randomised trials evaluating alternative treatment strategies and delivery systems in Kenya. BMJ Open 5:e008950	STH	Kenya	this is a protocol paper	RDT to determine what is the most feasible, acceptable and effective way to interrupt STH transmission	presently school-based deworming is unlikely to interrupt STH transmission	key for this qual review is the use of semi-structured interviews, FGD, situation and stakeholder analysis to invesitgate community acceptability, feasibility and scale up of delivery system	semi-structured interview, FGD, situation and stakeholder analysis				N/A - as it is a protocol	N/A - as it is a protocol	Limitations are listed as its reliance on existing health structures to implement the intervention
	9	Chami G, Kontoleon AA et al (2015) Profiling Nonrecipients of Mass Drug Administration for Schistosomiasis and Hookworm Infections: A Comprehensive Analysis of Praziquantel and Albendazole Coverage in Community-Directed Treatment in Uganda. Clinical Infectious Diseases. DOI 10.1093/cid/civ829.	Schisto / STH	Uganda	WHO reported that less than one third of the people who required PCT received it.	Uganda was one of the first countries to adopt MDA for schisto.		Coverage of CDT with PZQ and ALB was analysed using national drug registers, HH questionnaires and parasitology data.	drug register analysis				drug receipt was correlated among members within a HH; non recipients of PZQ or ALB were profiled by HH-level SES. People less likely included those with a Muslim head of HH, low home quality, belonging to a minority tribe or had settled for more years, did not have purified drinking water or a home latrine or family member that was part of the local govn't	N/A - exploratory	N/A
	10	Chami G, Kabatereine NB and Tukahebwa E (2019) Profiling the best-performing community medicine distributors for mass drug administration: a comprehensive, data-driven analysis of treatment for schistosomiasis, lymphatic filariasis, and soil-transmitted helminths in Uganda. BMC Medicine 17:69.	Schisto / STH / LF	Uganda		CMD coverage rates vary widely. Not known which CMD treat the most people.		CMD attributes were measured ranging from altruistic tendencies to SES to MDA-specific variables.	6779 individuals were tracked in this study.	must be high	must be high		only 45% of eligible people were treated with at least one drug. Treatment rates between CMD varied from 0% - 84%. Treatment rates of CMD were related to those who displayed altruistic tendencies towards their friends, had friends who helped them during MDA were male, worked as fishermen and used protected drinking water.	N/A - exploratory	N/A
	11	Clarke, N.E., Clements, A.C.A., Bryan, S. et al. Investigating the differential impact of school and community-based integrated control programmes for soil-transmitted helminths in Timor-Leste: the (S)WASH-D for Worms pilot study protocol. Pilot Feasibility Stud 2, 69 (2016). https://doi.org/10.1186/s40814-016-0109-4	STH	Timor-Leste	this is a protocol paper	Attempt to determine feasibility and acceptabiilty of intervnetion of WASH and deworming at the community level as opposed only to schools.	pilot study in preparation for a cluster RCT intvetigating differential impact of school and community based integrated STH control programmes.	Non-randomised cluster intervention study	use of Community-Led Total Sanitation (CLTS) approach whereby all HH are encouraged to take responsibility for building and using their own HH latrines. Uses a series of sessions that include transect walks, mapping of open defecation areas, etc.	They don't go into much detail on the time, cost, HR required to do the CLTS	N/A	N/A	N/A - as it is a protocol	N/A - as it is a protocol	N/A - as it is a protocol
	12	Cronin T, Sheppard J and de Wildt G (2013) Health-seeking behaviour for schistosomiasis: a systematic review of qualitative and quantitative literature. Pan African Medical Journal. 16:130	Schisto	Review article	Systematic review of the evidence on health seeking behaviour for schisto		review of the literature has revealed the important role of social sciences.	Research question for the review: What are the factors tht determine use or non-use of modern health services for schisto infection?					Findings of the review were explained by 6 themes: biomedical knowledge, perceptions of modern treatment and health services, financial considerations of treatment, perceptions of symptoms, stigma of the infection, physical location and community.	Recommendations for future research are to "move beyond describing health-seeking behaviour to identifying factors that underlap such behaviour."	Most studies are descriptive.
	13	Dean L, Ozano K, Adekeye O, Dixon R, Fung EG, Gyapong M, et al. (2019) Neglected Tropical Diseases as a ‘litmus test’ for Universal Health Coverage? Understanding who is left behind and why in Mass Drug Administration: Lessons from four country contexts. PLoS Negl Trop Dis 13(11): e0007847. https://doi.org/ 10.1371/journal.pntd.0007847	PC-NTDs	Ghana, Cameroon, Liberia, Ghana	qulitative programmatic analysis across different country contexts using the Tanahasi Coverage framework	Aspects of programme coverage under investigation included: availability, accessibility, acceptability, contact and effective	assessment of inequities in programmatic delivery that leave vulnerable populations underserved in relation to PC-NTDs; coverage data masks inequities	comprehensive equity framework with intersectional feminist theory; variety of qualitative methods were used	KII, IDI, FGD, transect walks, social mapping, seasonal calendars, photovoice, life and job histories; Table 1 gives overview of all methods used	Not clear who carried out the research and if it was all done at once or over the course of the COUNTDOWN project	high - these are results across the whole COUNTDOWN project	N/A	Results are excellent, very thorough and provide a very good overview of some of the challenges to MDA delivery and reasons for inequities not uncovered by routine coverage data	N/A - exploratory	?
	14	Desmond N, Solomon AW et al.(2005) Acceptability of azithromycin for the control of trachoma in Northern Tanzania. Trans Roy Soc Trop Med 99: 656-663.	Trachoma	Tanzania	study to explore the reasons for acceptability or refusal of AZT	MDA for trachoma is offered	no study to date has considered community perceptions on mass AZT distribution	House to house survy; 8 FGD, in depth semi structured interviews, snowball sampling used; KII with gov't officials and healers and distributors	FGD, IDI, KII	mentions five individuals involved in the data collection	?	?	Results are interesting and highlight provider-related issues (trust, training, timing of the distribution, criteria for eligibility) and personal related issues (awareness, timing, information dissemination, influence of peers and gov't)	N/A - exploratory. Study recommends the following actions to encourage uptake in future distributions: rapid assessment to understand socio cultural context prior to distribution; deploy health education of SAFE before and during distribution; give advance warnings for dates and times of distribution; standard protocols for distribution including drug handling and contraindications; provide more …	?
	15	Dissak-Delon FN, Kamga GR, Humblet PC, et al. Do Communities Really "Direct" in Community-Directed Interventions? A Qualitative Assessment of Beneficiaries' Perceptions at 20 Years of Community Directed Treatment with Ivermectin in Cameroon. Trop Med Infect Dis. 2019;4(3):105. Published 2019 Jul 15. doi:10.3390/tropicalmed4030105	Oncho	Cameroun	Cameroun has had 20 years of CDTI; adopting the approach to other community health programmes	Cameroun was one of the countries that adopted CDTI early on.	Despite many years of action, mixed results in terms of community ownership, community distributors' perfomances and treatment coverage.	Aim of the paper is to have a state of play of the CDTI process by assessing beneficiaries' perspectives of their implication in the CDTI.	IDI (n=11) and FGD (n=10)	?		3 months for data collection - one month per area	interesting Table 4 - activities versus the expectation of WHO/APOC and the participants' views. Interesting way to display the data - making it relevant to see where action in the community doesn't match with policy.	N/A - exploratory	Authors caution against applying these results to urban environments. Difficulty to generalise qualitative results.
	16	Dissak-Delon, F.N., Kamga, G., Humblet, P.C. et al. Barriers to the National Onchocerciasis Control Programme at operational level in Cameroon: a qualitative assessment of stakeholders’ views. Parasites Vectors 12, 246 (2019). https://doi.org/10.1186/s13071-019-3497-5	Oncho	Cameroun	20 yrs of CDTI - oncho transmission persists with infection rates higher than predicted values.	multiple interrelated issues affect the persistence of transmission- humans, parasites, vectors and the environment.	The authors want to document the challenges to CDDS and the views of health professionals in Cameroon. Aim to adjust strategies to achieve oncho elimination goal	this study follows a quantitative survey in 3 rural health districts;	IDI (n=16) and FGD (n=8);	?	probably not too high	3 months for data collection - one month per area	Identified barriers to implementation of CDTI including contextutal factors (geographical and cultural background), top-to-bottom planning, insufficient human and material resources, lack of transparency in the management of programmatic funds. Nice figure 1 describes the main barriers to oncho control at the peripheral level. Difficulty to staff HC in remote regions. Lots about financing; misapp…	N/A - explanatory. However the authors make recommendations to the programme.identify and implement a policy to encourage health professionals to work in remote areas; establish transparent funding system; take note of other volunteer programes like the HIV program or the PBF project	Authors caution against applying these results to urban environments. Difficulty to generalise qualitative results.
	18	Fleming F, Matovu F et al. (2016) A mixed methods approach to evaluating community drug distributor performance in the control of neglected tropical diseases. Parasites & Vectors 9:345.	NTDs	Uganda	Volunteers of integrated PC programmes are not paid for their time or work - as they are volunteers	Volunteers work for many years in the programme.	Need to better assess the CDD time and opportunity costs within these programmes	Mixed-methods research using pictorial diaries to prospectively record CDD use of time, structured interviews and FGD to triangulate data. Opportunity costs were then calculated	Pictorial diary, FGD, interviews (total of 58 CDDs participated in the pictorial diaries)	the CDDs filled out the diaries over a period of time, but the development of the tool would have been costly with multiple iterations; artists; testing; community consultation; etc.	??	probably took some time to get the diary tool ready for use	interesting results - related to the amount of time CDDs spend on activities in non-NTD periods versus during NTD programme activities. There were significant reductions in what they accomplished at home, field during MDA periods. Discussion of some of the intrinsic motivations; professional volunteers. Attitude scale is quite interesting (Table 6)	N/A - exploratory		pictorial diary and aide memoire were attached.
	19	Griswold E, Eigege A et al. (2018) Evaluation of Treatment Coverage and Enhanced Mass Drug Administration for Onchocerciasis and Lymphatic Filariasis in Five Local Gvoernment Areas Treating Twice Per Year in Edo State, Nigeria. Am J Top Med Hyg 99(2): 396-403.	Oncho / LF	Nigeria	persistent prevalence of oncho	despite years of MDA with IVM there is still persistently high prevalence of oncho, likely due to low coverage.	Twice a year oncho / LF (included ALB) treatment was introduced.	this study uses a coverage survey to provide recommendations to improve the MDA. Then assesses the effect.	coverage survey				Results are minimally discussed. The study unsuccessfully tried to improve treatment coverage in the second round through increased supervision and transport reimbursement. Overall coverage was slightly better (not signficant). Geographic coverage did seem to improve. interventions targeted the delivery of drugs rather than supply and coordination issues.	List of planned interventions following the first round of coverage surveys that showed poor coverage. Recommendations included reducing timeframe, training FLHW, simple supervision checllist, provided funds for supervision, doubled transport allowance, used SCT, mop-up activities were covered with funding.	some of the areas were insecure
	20	Ipa M, Ridwan W et al (2019) Qualitative study : leverage and barrier factors of mass drug administration for lymphatic filariasis elimination program in Tangerang and Subang Regency. Advances in Health Sciences Research (24):116-121.	LF	Indonesia	MDA in Indonesia since 2002	Tangerang passes Tas 2 in 2016 and Subang pased TAS 1 in 2017		Qualitative approach with explorative design selected by purposive sampling (stakeholders, chronic patiencts community leaders and cross sector partners)	IDI (n=84)			Aug - Oct 2017	Leverage factors included local government commitment and the existence of health volunteers as a way to empower communities; barriers include movitation of volunteers through incentives and training; inadequate information abot MDA LF and limited number of DD to monitor AE.	N/A - exploratory	N/A
	21	Kisoka W, Mushi D et al (2016) Dilemmas of community-directed mass drug administrtion for lymphatic filariasis control : a qualitative study from urban and rural Tanzania. J Biosoc Sci.	LF	Tanzania	Persistent low coverage in some regions (as per WHO report)	Lindi and Morogoro Regions of Tanzania (Lindi missed 6 years of MDA due to lack of funding)	Aim to understand the different forms of involvement in the campaign and the experiences of stakeholders concerning their part of the CDTI	Data collected through participant observation, FGD and semi-structured interviews. PO was used to gain insight into the context and process of MDA implementation	PO, FGD, IDI, document review	moderate (16 FGDs) (20 CDDs)			PO revealed challenges in logistics and administration; late release of funds, educational materials arrived late; substandard training was observed; FLHW frustration revealed during FGD	N/A - exploratory. But paper does stress the need for a context-specific approach. Highlights complexity of MDA.	N/A
	22	Krentel A, Damayanti R et al (2016) Improving Coverage and Compliance in Mass Drug Administration for the Elimination of LF in Two 'Endgame' Districts in Indonesia Using Micronarrative Surveys, PLiS Negl Trop Dis 10(11): e0005027.	LF	Indonesia	as above	Depok had failed to pass the TAS criteria and Agam failed pre-TAS	need to understand how to improve further MDA rounds after failed TAS / pre-TAS	Micronarrative survey tool at baseline to inform the change to MDA and then again at endline to assess any improvements.	Micronarrative survey tool	Same as a coverage survey except that training needs to be more intense on the methodology and for analysis		Same as a coverage survey	Results provided insight to the DHO to improve the MDA rounds - both had different approaches to improvement based on their district budget and context.	Results were integrated into the DHO and their team together with the research team determined what interventions could be impemented into the next MDA. Noticeable shifts in coverage, compliance and improvement of systematic noncompliance.	Overrepresentation of females in the micronarrative survey; paper does not discuss the stories themselves
	23	Legge H, Kepha S, Prochazka M, Halliday K, Pullan R, Gwayi-Chore M-C, et al. (2020) Implementer and recipient perspectives of community-wide mass drug administration for soil-transmitted helminths in Kwale County, Kenya. PLoS Negl Trop Dis 14(4): e0008258. https://doi.org/10.1371/journal.pntd.0008258	STH	Kenya	TUMIKIA study ran from 2015-7	Nested within the TUMIKIA project, a cluster randomised trial in Kenya evaluating the effectiveness of school-based deworming vs community-wide deworming.	current gap in the literaure on what components are required to deliver community-wide MDA	Qualitative data collected qualitative from program implementers and recipients in 8 clusters where community-wide MDA was implemented	Semi-structured interview, FGD, case memmors developed to assist with analysis	probably quite intense (IDI - n=72 and FGD (n=32)		Analysis would have taken awhile		Actionable themes include: developing an efficient strateg to allocate reasonable workload for implementers to cover all targeted HH; 2) maximise CDD motivation through promoting medicine effectiveness and financial incentives; 3) develop effective capacity building strategies for implementers; 4) implement a context-adapted CE strategythat leverages existing community structures and considers pa…	N/A
	24	MUHUMUZA, S., OLSEN, A., NUWAHA, F., & KATAHOIRE, A. (2015). UNDERSTANDING LOW UPTAKE OF MASS TREATMENT FOR INTESTINAL SCHISTOSOMIASIS AMONG SCHOOL CHILDREN: A QUALITATIVE STUDY IN JINJA DISTRICT, UGANDA. Journal of Biosocial Science, 47(4), 505-520. doi:10.1017/S002193201400011X	Schisto	Uganda	Less than 30% of school children take treatment in some areas		Aim of the studyis to understand why the uptake of PZQ among shool children is low and suggest strategies for uptake	FGD held with school children in 12 primary schools and KII were with the school teachers, sub county health assistants and District vector control officer	FGD and KII	moderate to high (25 FGD and 15 KII)		study occurred 2 months post MDA	Low uptake is a result of the complex interplay between individual, interpersonal, institutaion, community and public policy factors. Including poor information about schisto, shared concerns about side effects, esp when taken on an empty stomach; need for children to have food at school - not feasible for some parents	N/A - exploratory. Authors do recommend that any approach to improve MDA will need to be multipronged to address the preparation and motivation of teachers and health education for the chidlren, as well as the political and economic aspects of drug distribution	N/A
	25	Nujum ZT et al (2013) Evaluation of Coverage and Compliance to Mass Drug Administration (MDA) for Lymphatic Filariasis Elimination - A Qualitative Study. Academic Medical Journal of India Nov 9;1(1).	LF	India		Current challenges in the Indian LF programme - approaches are not reaching the required coverage benchmarks (stated at 85% in this paper)	study is part of a process evaluation to have an ingith into the provider perspective	Descriptive qualitative methods - FGD and IDI - with key stakeholders. IDI was the predominant method used with the FGD used to supplement infotmation and triangulate data from the IDI	FGD and IDI	moderate (51 IDI) and 4 FGD			Stakeholders were asked to provide suggestions to improve coverage; private sector; extend project to over one month; make use of other public delivery programs; shift to ComDT; use medical / paraemedical students; more involvement of men in delivery; school holiday for MDA day; house to hourse campaign in groups to make MDA more visible	N/A - exploratory	N/A
