# Supplementary material for: Incorporating qualitative research methods into the monitoring and evaluation of neglected tropical disease programmes: a scoping literature review
Source: Int Health. 2021 Oct 6;13(6):504–13. doi: 10.1093/inthealth/ihab059 (PMC8643435; doi:10.1093/inthealth/ihab059)
Supplement: ihab059_Supplemental_Files [file ihab059_supplemental_files.zip › supplemental 2 _ Baker et al 2021.xlsx]

## Sheet: Studies
Desk Review – rapid qualitative methods (RTI NTD dSIF)
Number	Backgound			Methods	Analysis	Financial and Human Resources Required			Method Quality			Sources
	Country(ies)	Overview of the Program	Trigger			Human Resources	Cost	Time	Quality and Relevance of Results	Integration of Results	Limitations
Needle et al. 2003	USA	HIV/AIDS program	Need to improve community-based HIV/AIDS prevention among racial and ethnic minority communities. RARE is initiated by local officials who convene a RARE working group to initiate the participatory research to action process	The core RARE methods include focus group interviews, key-informant interviews, direct observations, mapping and geocoding, and rapid “street intercept” assessment interview. Includes both qualitative and quantitative sampling.	Qualitative software but varied by site	8-12 fieldworkers under supervision of a lead ethnographer and working with the RARE community working group. 1 day orientation and then onsite training		10-12 weeks	Data were organized into 3 areas: (1) population mixing and mobility patterns as factors shaping local contexts of risk; (2) areas of AIDS and HIV misinformation and patterns of its variation across people, places, and times (to be targeted in local education and intervention campaigns); and (3) specific intervention needs at the local level.	An options action plan is created that links data/analysis to recommendations. This is developed with input from the RARE community working group. Major improvement was better geographical targetting of services and service increase to coincide with peak risk tmes for HIV/AIDS transmission in hotspot areas	Not discussed	Needle, R. H., Trotter, R. T., Singer, M., Bates, C., Page, J. B., Metzger, D., & Marcelin, L. H. (2003). Rapid assessment of the HIV/AIDS crisis in racial and ethnic minority communities: an approach for timely community interventions. American Journal of Public Health, 93(6), 970-979.
Heyerdahl et al. 2019	Zambia	Oral cholera vaccination in urban Lusaka	Understanding uptake of a two-dose OCV campaign to design more effective OCV campaigns and for delivery of oral vaccines in the country and the region.	12 Focus Group Discussions (FGDs) with men and women who self-reported taking no OCV doses and six with those self-reporting taking both doses (equally divided by gender). Used convenience sampling; walked in concentric circles from OCV post to invite people to FGD. Post-OCV FGDs were with the same people. Participants also filled in a short questionnaire.	Simple descriptive analysis was conducted on socio-demographic and cholera-related data collected using a short questionnaire. We analyzed transcribed FGDs using the framework of dose, gender and geographic location. NVIVO.	4 Research assistants and a social scientists		Unclear	Due to incomplete information, individual decision-making was complex, rooted in theories of disease causation, perceived susceptibility, circulating narratives, colonial past, and observable outcomes of vaccination.	To increase coverage, future OCV campaigns may benefit from better communication on eligibility and susceptibility, expected side effects, mechanism of action, and duration of protection.	We are unable to stratify our findings by the diverse ethnicity found in the compounds of urban Lusaka. We also cannot interpret our findings by length of stay in urban settings with presumably those more recently arrived from rural areas excluded from in- formational sources and steeped in tradition. Cru- cially, we had no means to verify self-reported vaccination status as the campaign only tab…	Heyerdahl, L. W., Pugliese-Garcia, M., Nkwemu, S., Tembo, T., Mwamba, C., Demolis, R., ... & Sharma, A. (2019). “It depends how one understands it:” a qualitative study on differential uptake of oral cholera vaccine in three compounds in Lusaka, Zambia. BMC infectious diseases, 19(1), 421.
Ezard et al. 2011	6 countries: three in Africa (Kenya, Liberia, northern Uganda) and three in Asia (Iran, Pakistan, and Thailand).	Substance use among populations displaced by conflict is a neglected area of public health including alcohol, khat, benzodiazepine, opiate, and other substance	Changing agendas in humanitarian response-including increased prominence of mental health and chronic illness-have so far failed to be translated into meaningful interventions for substance use.	Intervention-oriented qualitative rapid Assessment and Response methods, adapted from two decades of experience among non-displaced populations. Lit reviews, KII/FGDs, observations, maps and community meetings.	Thematic analysis during fieldwork using a matrix, and use of community feedback workshops	1 researcher working with a translator or a team of trained researchers working with local UNHCR staff			Methods depended on security access	The six studies show the feasibility and value of conducting rapid assessments in displaced populations. One outcome of these studies is the development of a UNHCR/WHO field guide on rapid assessment of alcohol and other substance use among conflict-affected populations.	More work is required on gathering population-based epidemiological data, and much more experience is required on delivering effective interventions. No camps had the capacity of staff to actually manage substance abuse, so could not use findings for programs	Ezard, N., Oppenheimer, E., Burton, A., Schilperoord, M., Macdonald, D., Adelekan, M., ... & van Ommeren, M. (2011). Six rapid assessments of alcohol and other substance use in populations displaced by conflict. Conflict and health, 5(1), 1.
Stimson et al. 2006	10 countries	Evaluation of the World Health Organization’s rapid assessment and response (RAR) method of assessing injection drug use and its associated health problems.	Focusing on knowledge gain, capacity building, and whether RAR leads to the development of interventions reducing the health effects of injection drug use.	The rapid assessment approach is characterized by speed and the use of multiple methods (including analysis of existing data, key informant interviews, focus groups, observations, mapping, and population estimation) and multiple data sources.	This evaluation explored the outcome of the RARs by reviewing reports and collecting data through a questionnaire and many informal conversations with Pis and others	RARs involve a local principle investigator with some experienec in social science methods, technical support from WHO and an NGO, covening of a community advisory board. No additional budget is provided. Budget comes from existing program funds.	RARs were roughly 10,000$ each. The evaluation of 10 RARs was 60,000$.	Depends	Explored knowledge gained, capacity built, recommendations, intervention development and implementation and impact of 10 RARs. Interventions included workshops, training, policy changes, involvement of the community in intervention development, network building, and specific medical and nonmedical interventions.	The RARs resulted in many new or modified interventions; 7 sites reported 24 health-related interventions that were subsequently developed and influenced by the RARs	Hard to say if all program changes were only due to RARs.	Stimson, G. V., Fitch, C., Jarlais, D. D., Poznyak, V., Perlis, T., Oppenheimer, E., & Rhodes, T. (2006). Rapid assessment and response studies of injection drug use: knowledge gain, capacity building, and intervention development in a multisite study. American Journal of Public Health, 96(2), 288-295.
Dube et al. 2018	Bulgaria, Lithuania, Sweden and the United Kingdom	The Guide to Tailoring Immunization Programmes (TIP), an evidence and theory based behavioral insight framework, issued in 2013, provides tools to (1) identify vaccine hesitant population subgroups, (2) diagnose their demand- and supply-side immunization barriers and enablers and (3) design evidence-informed responses to hesitancy appropriate to the subgroup setting, context and vaccine.	Vaccine hesitancy and need for comprehensive research and program improvement tool	The TIP draws on behavioural science, social marketing and qualitative and quantitative research to understand not only individual motivation, attitudes and beliefs, but to a high degree social, community and cultural factors as well as legislative, institutional and structural factors	Site visits to TIP projects; review of national and regional TIP documents and an online survey of the Member States in the WHO European Region that had not conducted a TIP project. A review committee workshop was held to formulate conclusions and recommendations.	Expert consultation team		Full review of TIP in Europe was done over 6 months. Site visits lasted only 4–5 days and were conducted by 1–3 experts committee member along with a WHO coordinator as an observer.	Strengths of the TIP approach to be the social science research as well as the interdisciplinary approach and community engagement, enhancing the ability of programmes to “listen” and learn, to gain an understanding of community and individual perspectives. National immunization managers in the Region are generally aware that TIP exists and that there is strong demand for the type of research it …	Integrating formative research with pilot and program implementation was challenging partially due to the fact that translational component of the TIP guide was vague and weak. Teams were surprised by time and skilll needed for stakeholder engagement.	Recommendations for improvement included: shorter diagnostic phase, more integrated with intervention development, seed funding mechanism, and use of M&E.	Dubé, E., Leask, J., Wolff, B., Hickler, B., Balaban, V., Hosein, E., & Habersaat, K. (2018). The WHO Tailoring Immunization Programmes (TIP) approach: Review of implementation to date. Vaccine, 36(11), 1509-1515.
Thomas et al. 2019	Sweden	National vaccine program in low coverage areas, specifcally undocumented migrants	Measles re-surgence and increase in undocumented migrants	Use of the Tailored Immunication Program (TIP) tool: focused on barriers and motivators. Involved an initial workshop to define the research objectives, qualitative research and then a dissemination workshop. Focus was on the parents of 7 undocumented migrant families and 3 kids.	Content analysis and development of a conceptual map	1 public health researcher		3-4 months	Reached saturation	Workshops helped facilitate dissemination of findings.	Limitations on the sample of hard-to-reach people	Godoy-Ramirez, K., Byström, E., Lindstrand, A., Butler, R., Ascher, H., & Kulane, A. (2019). Exploring childhood immunization among undocumented migrants in Sweden-following qualitative study and the World Health Organizations Guide to Tailoring Immunization Programmes (TIP). Public health, 171, 97-105.
Burgess-Allen et al. 2010	England	A local alcohol service review which included consultation with local alcohol service users, their families and staff groups.	To develop a pragmatic mind mapping approach to managing the qualitative data from patient participation processes	Mind maps were created during the course of patient participation focus groups. 5 FGDs, mind maps created during discussions; member checking involved	Two group discussions were also transcribed verbatim to allow comparison of the rapid mind mapping approach with traditional thematic analysis of qualitative data. A meta-map was then created which was the basis for a report to hospital staff.	1 researcher and 1 assistant		few weeks	The mind mapping approach provided a pleasing graphical format for representing the key themes raised during the focus groups	Suggests that the use of a mind mapping approach to managing qualitative data can provide a pragmatic resolution of the tension between limited resources and quality in patient participation processes.	Highly depend on the skill of the facilitator; better for "what" than "why" questions; the order that things emerge disproportionately influence the map; contradictory info is hard to sort.	Burgess‐Allen, J., & Owen‐Smith, V. (2010). Using mind mapping techniques for rapid qualitative data analysis in public participation processes. Health Expectations, 13(4), 406-415.
Grientens et al. 2015	Cambodia	Malaria elimination in South-East Asia	The challenge of human population movement to malaria elimination in low transmisson settings	A mixed-methods design, combining ethnography (n = 410 interviews), malariometric data (n = 4996) and population surveys (n = 824 indigenous populations; n = 704 Khmer migrants) to explore malaria vulnerability among different types of mobile populations. Qualitative + quantitative approach	NVIVO and SPSS	Senior social scientist and research assistants		2008=2012 (mostly 2012)	Described different types of mobility patterns by social group (esp forest farmers and Khmer migrants) that clearly shows need for different tailored strategies	not clear	The main limitation of the study was the lack of malariometric data on migrant workers in rubber plantations and gem mines that could have assessed the relevance of their exposure in relation to malaria risk. This should be further assessed in population-based studies including the different groups at risk.	Grietens, K. P., Gryseels, C., Dierickx, S., Bannister-Tyrrell, M., Trienekens, S., Uk, S., ... & Hoibak, S. (2015). Characterizing types of human mobility to inform differential and targeted malaria elimination strategies in Northeast Cambodia. Scientific reports, 5, 16837.
Balabanova et al. 2008	Georgia	Challenges to diabetes care in national health system	Lack of data and major barriers to effective care and treatment	The rapid appraisal process involved collection and triangulation of multiple data sources, including 26 interviews, internationally available sources, facility-level and national statistics, legislative, regulatory and policy documents related to diabetes care, and information on patient outcomes (medical and social).	Based on a conceptual model that combines Pawson and Tilley's method of realistic evaluation of complex social systems, in which ‘context + mechanism = outcome. Grounded theory analysis	Group of 4 academics		2 months	The conceptual framework underpinning this paper provides a means of identifying the weaknesses in the current system.	not discussed	Not discussed	Balabanova, D., McKee, M., Koroleva, N., Chikovani, I., Goguadze, K., Kobaladze, T., ... & Robles, S. (2009). Navigating the health system: diabetes care in Georgia. Health policy and planning, 24(1), 46-54.
Baumbusch et al. 2018	Canada	Describes the experience of conducting a focused ethnography with a collaborative integrated knowledge translation approach, including the synergies and potential sources of discord between integrated knowledge translation and focused ethnography.	Program focused on need to improve transcatheter aortic valve implantation.	Focused ethnography (interviews and clinical observations) focused on 31 patients and 14 family caregivers (i.e. spouses, adult children, friends) (n = 45) participated in the study. Regular study status updates were circulated to team members in order to provide information about the progress of data collection and analysis.	Collective group analysis, with knowledge users.	academic researcher working with clinical team		Unclear	Combining integrated knowledge translation with focused ethnography ensured that research findings are relevant for application at the point of care and real-time uptake of meaningful and emerging findings. Also facilitates iterative data collection.	Teleconferencing, emails, and face-to-face meetings were used to facilitate ongoing communication and feedback. While a core group of team members focused on the more academic-oriented research processes, these communications with the larger team allowed for real-time uptake of emerging findings at a very practical level.	not discussed	Baumbusch, J., Wu, S., Lauck, S. B., Banner, D., O’Shea, T., & Achtem, L. (2018). Exploring the synergies between focused ethnography and integrated knowledge translation. Health research policy and systems, 16(1), 103.
Grietens et al. 2012	Vietnam	Social science research alongside a RCT for long-lasting insecticidal hammocks (LLIHs)	Mobile social /ethnic group in forested areas with persistent malaria due to sylvatic cycle	Mixed methods using focused ethnographic and quantitative data collected during cross-sectional malaria surveys on random population sample of 2,000=n and mosquito collection	NVIVO and STATA	1 social scientist		3 field trips of 1 month each over 1 year	Provided data on lack of effective coverage and use for ITNs and LLIHs among forest dwellers and need to target forest fields (second homes)	Led to distribution of ITNs and LLIHs in resident and forest locations	not discussed	Grietens, K. P., Xuan, X. N., Ribera, J. M., Duc, T. N., van Bortel, W., Ba, N. T., ... & Erhart, A. (2012). Social determinants of long lasting insecticidal hammock-use among the Ra-Glai ethnic minority in Vietnam: implications for forest malaria control. PLoS One, 7(1).
Theiss-Nyland et al. 2016	Kenya, Malawi, Mali and Rwanda (selected purposively from 20 PMI countries)	Distribution of LLINs for malaria prevention to ANC units and alongside the EPI program	Recogition that LLIN distribution has gaps in policy and delivery	Qualitative rapid assessment using 38 semi-structured individual with 70 people (some group interviews) at the national, sub-national, and facility level in four countries, and review of documents. 2-4 rural facilities selected per country based on "typical case sample"	Analysis was based on pre-determined and emergent themes using NVIVO	2 academically-trained qualitative researchers		2-3 months (across the 4 countries)	Very clear and strong findings related to stock-out, data collection and logistics gaps in LLIN delivery, with clear recommendations for how to fix them. Includes recommendation to	Descriptive only, does not discuss impact of research	Possible selection bias of facilities that excluded very strong or weak performing facilities; in 1 country malaria staff attended the interviews which may contributed to response bias	Theiss-Nyland, K., Ejersa, W., Karema, C., Koné, D., Koenker, H., Cyaka, Y., ... & Lines, J. (2016). Operational challenges to continuous LLIN distribution: a qualitative rapid assessment in four countries. Malaria journal, 15(1), 131.
Mushi et al. 2008	Tanzania	Development of a behaviour change communication strategy to support implementation of intermittent preventive treatment of malaria in infants (IPTi) by routine health services; alongside five-year research programme	Formative research to provide insights into how to implement IPTi once policy recommendations are provided to implement it.	Rapid qualitative assessment (52 FGDs and 8 interviews), quantitative health facility survey(n=136) and extensive consultations to devt BCC strategy	computer software	RAP (8 RA and 1 SS); survey (18 RA and 1 coordinator)		5 months		Results were applied to develop an appropriate behaviour change communication strategy for IPTi involving personal communication between mothers and health staff, supported by a brand name and two posters.	Rapid approach; large geographical area	Mushi, A. K., Schellenberg, J., Mrisho, M., Manzi, F., Mbuya, C., Mponda, H., ... & Schellenberg, D. (2008). Development of behaviour change communication strategy for a vaccination-linked malaria control tool in southern Tanzania. Malaria journal, 7(1), 191.
Kamineni et al. 2011	India	Evaluation of an advocacy, communication and social mobilisation project for Tuberculosis control in Odisha state, specifically on the involvement of NGOs and community groups	Need for better community engagement in TB control	The study utilized a rapid assessment and response (RAR) methodology. The assessment tools were designed to elicit responses to a number of Project key performance indicators.	Transcripts of responses of the discussions with program beneficiaries, and key informants, were recorded by hand in note-books. Case analysis was focused on program changes in behaviour. Review of program documents.	Three field teams were identified, comprising of 4-6 specialists representing GFATM, WHO, The Union, and RNTCP staff and consultants. Each field team was allocated a field visit plan to cover in all a total of 9 districts across the State (total districts in state 31).		4 days for the RAR component	Nine specific recommendations for donors and stakeholders emanated from the evaluation		Time gap between trainings/sensitisation and research; insufficent time to observe behaviour change	Kamineni, V. V., Turk, T., Wilson, N., Satyanarayana, S., & Chauhan, L. S. (2011). A rapid assessment and response approach to review and enhance advocacy, communication and social mobilisation for tuberculosis control in Odisha state, India. BMC public health, 11(1), 463.
Closser et al. 2016	Nepal, India, Pakistan, Ethiopia, Nigeria, Rwanda, and Angola	The impact of the global polio eradiation program on local health systems	Ongoing challenges with polio eradiation and recognition of the need to integrate polio eradication with health system strenghtening to address "end-game" challenges especially distrust and vaccine hesitancy/refusal	Systematic comparative ethnography: Systematic comparative ethnography uses ethnographic methods to collect data that are both rich and systematically comparable by following a single well thought- through study design across multiple research sites.Relied on document review, participant observation, and interviews	a central research team coded all the data; comparative analysis at a week long workshop	The anthropologists, sociologists, and health systems researchers on our team had strong understanding of their study areas, both their larger cultural contexts and their health bureaucracies.	We developed a 66-page study guide, piloted in Nepal and Ethiopia, to standardize our work.	a few month		Not discussed	Not discussed	Closser, S., Rosenthal, A., Maes, K., Justice, J., Cox, K., Omidian, P. A., ... & Nyirazinyoye, L. (2016). The global context of vaccine refusal: Insights from a systematic comparative ethnography of the global polio eradication initiative. Medical anthropology quarterly, 30(3), 321-341.
Mohammed et al. 2013	Pakistan	The Indus Hospital used Photovoice to understand the experiences of people affected by TB in Karachi.	poor treatment outcomes for TB patients	Patients and family members with TB. Provided with 2-h orientation, camera and guidelines. Cameras collected after 1 wk. Discussion session involved participants selecting 2-4 photos and discuss them in a group. The discussion was recorded. The group then voted on the photographs and ranked them depending on how representative they were for TB patients.	Two hundred and thirty photographs and stories were collected from 55 people affected by TB. Thematic analysis was preformed on the discussion sessions and voting. A participant committee was involved in the thematic analysis and a gallery event with multiple stakeholders.				5 major themes and 12 sub-themes on patient experiences of TB treatment and disease	The photographs, stories, and a Call for Action were shared at a Gallery event with patients, practitioners, and policy-makers. >1,000 people saw the gallery over 3 days and local newspapers/radio covered the event.		Mohammed, S., Sajun, S. Z., & Khan, F. S. (2015). Harnessing Photovoice for tuberculosis advocacy in Karachi, Pakistan. Health promotion international, 30(2), 262-269.
Dube et al. 2015	Canada	To understand factors associated with vaccine hesitancy among parents	Vaccine hesitancy	Qualitative longitudinal study with 56 pregnant mothers in different areas of Quebec; half vaccine-hesitant. A second interview was conducted with these mothers 3 to 11 months after birth to look at their actual decision and behavior concerning vaccination	NVIVO	trained anthropologist		1 year, follow up interviews	More than a rational “risk versus benefit” analysis, mothers’ deci- sions encompassed different factors such as social norms, past experiences, emotions, values, social network influ- ences, and other day-to-day concerns about their child’s health and well-being.	Exploratory, not connected to program directly	voluntary sample, from birth clinics (selection bias?)	Dubé, E., Vivion, M., Sauvageau, C., Gagneur, A., Gagnon, R., & Guay, M. (2016). “Nature does things well, why should we interfere?” Vaccine hesitancy among mothers. Qualitative Health Research, 26(3), 411-425.
Atkinson et al. 2010	Vanuatu	Vanuatu malaria elimination	Need to better understand community perceptions, practices and dynamics for low endemic malaria for elimination	Nine focus group discussions (FGDs), 12 key informant interviews (KIIs), three transect walks and seven PLA workshops were carried out in three villages	NVIVO	4 research assistants under the direction of a social scientist and an INGO		Obtained ethics approval	Identified the need for 'sentinel sites' for qualitative monitoring; mobilizing social networks; intersectoral collaboration; integration of malaria interventions with community health; and targeted media campaigns	Unclear	Language translation issues; only 3 villages so generalization is difficult.	Atkinson, J. A. M., Fitzgerald, L., Toaliu, H., Taleo, G., Tynan, A., Whittaker, M., ... & Vallely, A. (2010). Community participation for malaria elimination in Tafea Province, Vanuatu: Part I. Maintaining motivation for prevention practices in the context of disappearing disease. Malaria journal, 9(1), 93.
Tangseeta et al. 2018	Myanmar-Thailand border	Post-conflict zone with complex history and political /ethnic tensions, geographical remoteness, weak health systems	Need to engage post-conflict zone for malaria elimination	4 villages selected to account for representative heterogenous conditions: varying with respect to proximity to urban areas, cultural homogeneity, villager mobility, and in the proportion of the population that are resettled migrant workers or “refugees”. Data comprised of interview and field notes and audio recordings were collected from three main sources: (1) semi-structured interviews of CE t…	Inductive analysis of recordings was performed by D.T. D.T. summarised patterns in theory and conceptualization of CE work. This analysis was an iterative process—interviews, data collection, analysis—and was performed a total of three times over the course of this study	The senior CE team, a social scientist and three social science research assistants. The CE team was responsible for most data collection, with oversight from the social science team. Careful selection of staff to account for ethnic and language issues		The research assistants joined the CE team during their work in the target villages between May and November 2013 and May and October 2014, spending 3 days in each village observing the CE activities as well as village life more generally. Interview and field notes were compiled and audio recordings were translated and transcribed.	Thematic analysis was used to construct the nine dimensions for CE in this complex, post-war region: i) history of the people; ii) space; iii) work; iv) knowledge about the world; v) intriguing obstacle (rumour); vi) relationship with the health care system; vii) migration; viii) logic of capitalism influencing openness; and ix) power relations.	The nine dimensions provide a conceptual framework determined from pilot research for TME and subsequently proved integral to the subsequent scale-up of this elimination programme.	the study did not link CE activities to impact on malaria prevalence. The data collection team had limited training in social science methods.	Tangseefa, D., Monthathip, K., Tuenpakdee, N., König, A., Kajeechiwa, L., Thwin, M. M., ... & Lwin, K. M. (2018). “Nine Dimensions”: A multidisciplinary approach for community engagement in a complex postwar border region as part of the targeted malaria elimination in Karen/Kayin State, Myanmar. Wellcome open research, 3.
Kaehler et al. 2019	Myanmar, Vietnam, Cambodia and Laos	Pilot RCTs for malaria MDA in four countries; this study is the largest comparative social science study on MDA for malaria.		Qualitative and quantitative data were collected using questionnaire-based surveys, semi-structured and in-depth interviews, focus group discussions, informal conversations, and observations of study activities. Over 1500 respondents were interviewed.	Qualitative software	senior social scientist working with country social science teams and data collectors	Expensive (I think)	over 3 years, as part of multiple RCTs	understandings of malaria and MDA; the perceived positive and negative consequences of antimalarials; trust and social relationships that were fostered, in part, by the community engagement activities; local economic and healthcare resources; and divisions and conformity in target communities.	Focused on lessons learnt for scaling up/ evaluation focused.	Conducted alongside RTCs, so more controlled/more resources available than normal program	Pell, C. L., Adhikari, B., Thwin, M. M., Kajeechiwa, L., Nosten, S., Nosten, F. H., ... & Tripura, R. (2019). Community engagement, social context and coverage of mass anti-malarial administration: Comparative findings from multi-site research in the Greater Mekong sub-Region. PLoS One, 14(3).
Adhikari et al. 2017	Laos	Evaluation of a CE MDA malaria program	Need to evaluate MDA for malaria and to understand how to improve CE	Field notes, meeting minutes and photographs. Field notes (n=125) were taken during TME events and recorded the description of events (date, location, approximate number of participants, and theme of events), participation of villagers, informal and formal conversations, reactions and reflec- tions by the villagers.	qualitative coding	2 national Laos social scientists who join the MDA team		During 1 year of program implementation	5 elements of effective CE: stakeholder/authority engagement; local human resources; formative research; responsiveness; sharing control/leadership with community			Adhikari, B., Pell, C., Phommasone, K., Soundala, X., Kommarasy, P., Pongvongsa, T., ... & Cheah, P. Y. (2017). Elements of effective community engagement: lessons from a targeted malaria elimination study in Lao PDR (Laos). Global health action, 10(1), 1366136.
Flores et al. 2011	5 countries amazon sub-region	Rapid assessment of 4 malaria control strategies (indoor spraying, insecticide-treated bed nets, timely diagnosis, and artemisinin-based combination therapy).	Ongoing malaria elimination challenges	A literature review (on rapid assessments and malaria technical guidance) and mixed methods (survey and interviews) with 120 staff. Remote surveys were filled in by a country team for consensus building, and were followed by country visits by PAHO which includedd review of secondary reports to verify responses.	Implementation scale (adequate, intermediate, deficient) for a list of program criteria, based on adequacy level of the Habitch et al. framework. Preliminary reports disseminated in workshop and participants could dispute scores with evidence.	PAHO consultants			The grading system was intended to help national programs identify gaps themselves on intervention delivery and coverage gaps	Informed regional malaria control strategies, and helped advocate for country action plans to address gaps	The grading system may have been too subjective	Flores, W., Chang, J., & Barillas, E. (2011). Rapid assessment of the performance of malaria control strategies implemented by countries in the Amazon subregion using adequacy criteria: case study. Malaria journal, 10(1), 379.
Pathmanath et al. 2014	Sierra Leone	Support for IPC resources and capacities for Ebola	Identify existing resources and high priority outbreak response needs	Health facility observations and structured interviews with key informants in 12 facilities and government district health management offices. Standardized interview and assessment tools were based on World Health Organization Ebola infection prevention recommendations and included questions on Ebola IPC response plans, procedures, facilities, staffing, transportation teams, and supplies. Intervi…		International research team from CDC		5 days	Allowed the Sierra Leone Ministry of Health and Sanitation to develop IPC protocols for care and transport procedures for implementation at the district and facility levels. The study also especially highlighted lack of training	Included basic comparison of capacities between facilities and qualitative insights into existing barriers and how to address them	Time constraints, lack of access to Ebola areas, potential response bias, low success rate with the availability of key informants and number of sites visited	Pathmanathan, I., O’Connor, K. A., Adams, M. L., Rao, C. Y., Kilmarx, P. H., Park, B. J., ... & Clarke, K. R. (2014). Rapid assessment of Ebola infection prevention and control needs—six districts, Sierra Leone, October 2014. MMWR. Morbidity and mortality weekly report, 63(49), 1172.
Hagan, J., et al. 2015	Liberia	A novel system to supplement Ebola contact tracing in remote Liberia by quickly identifying potential cases among villages in a remote area with limited infrastructure	Ebola contacts fled to the forest, and area lacked phone connectivity, only reachable by footpaths.	Case finding, area mapping, and interviews with village leaders and community representatives. Unknown sample size. Done alongside health promotion messaging, rapid construction and staffing of a temporary isolation and treatment facility.		Research team composed of CDC team members and county health team	Integrated with response system; low cost	5 days	Little detail about the actual findings of the research, although it is clear that the qualitative research/mapping informed the design and implementation of the system.	Led to the creation of a process of active case finding. This involved convening a "chieftancy task force", which mobilized system for daily rapid health survey of all HHs		Hagan, J. E., Smith, W., Pillai, S. K., Yeoman, K., Gupta, S., Neatherlin, J., ... & Nyenswah, T. (2015). Implementation of Ebola case-finding using a village chieftaincy taskforce in a remote outbreak—Liberia, 2014. MMWR. Morbidity and mortality weekly report, 64(7), 183.
Pelto et al (2013)	Ghana, South Africa and Afghanistan	The use of a focused ethnographic study tool to explore possible interventions for complementary feeding program in areas with high level of malnutrition	Need to understand nuances of child feeding behaviour and local market conditions to inform interventions.	The research question is orientated around an anticipated or possible intervention. The application of the methodology typically begins by identifying what is currently known about an issue or area of concern through a review of published papers and reports. This is followed by the collection of data using a mixed-method approach that draws from a variety of ethnographic methods, including open-e…	Thematic analysis and cognitive mapping	Not described		8-10 weeks each	The FES approach is based on phases to research. Each phase has a unique protocol with a series of modules to guide the field team.		The need to adapt the tool based on use in the field and as the range of topics and issues emerge.	Pelto, G. H., Armar‐Klemesu, M., Siekmann, J., & Schofield, D. (2013). The focused ethnographic study ‘assessing the behavioral and local market environment for improving the diets of infants and young children 6 to 23 months old’and its use in three countries. Maternal & Child Nutrition, 9, 35-46.

## Sheet: Reviews
Pluye, P., & Hong, Q. N. (2014). Combining the power of stories and the power of numbers: mixed methods research and mixed studies reviews. Annual review of public health, 35, 29-45.
Johnson, G. A., & Vindrola-Padros, C. (2017). Rapid qualitative research methods during complex health emergencies: a systematic review of the literature. Social Science & Medicine, 189, 63-75.
Williams, H. A., & Jones, C. O. (2004). A critical review of behavioral issues related to malaria control in sub-Saharan Africa:: what contributions have social scientists made?. Social science & medicine, 59(3), 501-523.
Dubé, E., Gagnon, D., MacDonald, N., Bocquier, A., Peretti-Watel, P., & Verger, P. (2018). Underlying factors impacting vaccine hesitancy in high income countries: a review of qualitative studies. Expert review of vaccines, 17(11), 989-1004.
Larson, H. J., Jarrett, C., Eckersberger, E., Smith, D. M., & Paterson, P. (2014). Understanding vaccine hesitancy around vaccines and vaccination from a global perspective: a systematic review of published literature, 2007–2012. Vaccine, 32(19), 2150-2159.
Vindrola-Padros, C., & Vindrola-Padros, B. (2018). Quick and dirty? A systematic review of the use of rapid ethnographies in healthcare organisation and delivery. BMJ Qual Saf, 27(4), 321-330.
Schmid, P., Rauber, D., Betsch, C., Lidolt, G., & Denker, M. L. (2017). Barriers of influenza vaccination intention and behavior–a systematic review of influenza vaccine hesitancy, 2005–2016. PloS one, 12(1).
Davis, K., Minckas, N., Bond, V., Clark, C. J., Colbourn, T., Drabble, S. J., ... & Osrin, D. (2019). Beyond interviews and focus groups: a framework for integrating innovative qualitative methods into randomised controlled trials of complex public health interventions. Trials, 20(1), 329.
Fitch, C., Stimson, G. V., Rhodes, T., & Poznyak, V. (2004). Rapid assessment: an international review of diffusion, practice and outcomes in the substance use field. Social Science & Medicine, 59(9), 1819-1830.
Munro, S. A., Lewin, S. A., Smith, H. J., Engel, M. E., Fretheim, A., & Volmink, J. (2007). Patient adherence to tuberculosis treatment: a systematic review of qualitative research. PLoS medicine, 4(7).
Nofal, S. D., Peto, T. J., Adhikari, B., Tripura, R., Callery, J., Bui, T. M., ... & Pell, C. (2019). How can interventions that target forest-goers be tailored to accelerate malaria elimination in the Greater Mekong Subregion? A systematic review of the qualitative literature. Malaria journal, 18(1), 32.
Gagliardi AR, Berta W, Kothari A, Boyko J, Urquhard R. Integrated knowledge translation (IKT) in health care: a scoping review. Implement Sci. 2016;11:38.
Tull, K. (2019). Vaccine hesitancy: guidance and interventions. K4D Helpdesk Report 672. Brighton, UK: Institute of Development Studies.
McNall, M., & Foster-Fishman, P. G. (2007). Methods of rapid evaluation, assessment, and appraisal. American Journal of Evaluation, 28(2), 151-168.
Abramowitz, S. A., Hipgrave, D. B., Witchard, A., & Heymann, D. L. (2018). Lessons from the west africa ebola epidemic: a systematic review of epidemiological and social and behavioral science research priorities. The Journal of infectious diseases, 218(11), 1730-1738

## Sheet: Tools
Atun, R. A., Lennox-Chhugani, N., Drobniewski, F., Samyshkin, Y. A., & Coker, R. J. (2004). A framework and toolkit for capturing the communicable disease programmes within health systems: tuberculosis control as an illustrative example. The European Journal of Public Health, 14(3), 267-273.
Griffiths, U. K., Hanvoravongchai, P., Oliveira-Cruz, V., Mounier-Jack, S., & Balabanova, D. (2010). A toolkit for assessing the impacts of measles eradication activities on immunization services and health systems at country level. London: LSHTM.
Ogborne, A. (2006). Rapid assessments of substance abuse problems: Guidelines and resources with an emphasis on the use and abuse of methamphetamine in Canada. Canadian Centre on Substance Abuse.
United Nations High Commissioner for Refugees, World Health Organization: Rapid assessment of alcohol and other substance use among conflict-affected and displaced populations: a field guide Geneva. 2008
Chandler, C. I., Reynolds, J., Palmer, J. J., & Hutchinson, E. (2013). ACT consortium guidance: qualitative methods for international health intervention research. London: LSHTM.
